# Supplementary material for: Conservation and Variability of Dengue Virus Proteins: Implications for Vaccine Design
Source: PLoS Negl Trop Dis. 2008 Aug 13;2(8):e272. doi: 10.1371/journal.pntd.0000272 (PMC2491585; doi:10.1371/journal.pntd.0000272)
Supplement: Dataset S1 — GI numbers. (0.86 MB XLS) [file pntd.0000272.s009.xls]

## Sheet: DENV1_C_2005
53680717
81933822
221253
130422
53680713
81933824
50882503
81933906
33468347
50401880
81983748
51093293
81933887
33468365
51093289
81933889
22597025
22597023
81950101
81950102
81950100
81950110
27368030
27316963
34596500
33468349
33468351
33468353
33468359
33468361
33468363
33468367
33468369
33468373
81971564
81971565
8927333
14195699
81995814
19071808
51093291
81933888
53680709
81933826
22597021
22597017
22597013
81963290
81950103
81950105
81950106
81950112
81950104
81947244
81947246
81947245
81947262
54287948
81932312
58044290
58044294
408339
221245
14328930
24417514
24417516
24417518
24417520
27656963
27316965
28927654
28927657
130423
33468355
33468357
33468371
53680711
81933825
50882505
81933905
50882507
81933904
54072668
81933829
53680703
81933892
51093283
81933893
51093281
33468345
50882509
81933903
50401878
50401882
50401884
50401886
50401888
50401890
81983743
81983744
81983745
81983746
81983747
81983749
51093279
81933894
77692015
81925947
58044306
46575863
76057124
81963280
14485524
33331182
33331180
33331184
33331178
33331190
33331192
33331186
33331176
58044300
81930234
56698932
33331188
58044292
81959500
17129648
53680707
81933827
51093285
81933891
51093287
81933890
58044296
58044298
81963289
14328932
82055534
37963458
57544914
82018056
7329984
7329982
82006171
82006170
75812166
82003612
13540387
464427
6065683
17129646
13540799
58044302
81993232
81959501
437775
81936203
81933828
53680715
53680705
81933823
51850371
81938442
34733243
130424
130420
22901066
22901064
22901062
418951
221251
1854041
1854039
1854037
511851
73671180
25014059
58044308
58044304
82023557
81931684
56377324
81984838
81984836
81993474
81993473
81993475
81984837
9626686
51850373
81938441
25014070
73671191

## Sheet: DENV1_prM_2005
53680717
81933822
51093285
81933891
50882507
81933904
51093279
81933894
50882509
81933903
53680703
81933829
50882503
50882505
81933905
81933906
33331186
81933824
53680713
13540387
46575863
14485524
18308048
18308046
18308044
18308042
130424
22901066
1854041
1854039
1854037
511851
7329984
7329982
17129648
27656963
14195699
8927333
24417516
27316965
33468355
408339
28927657
24417520
24417514
33468357
33468373
33468371
28927654
24417518
58044308
54072668
58044296
58044298
58044304
82003612
58044300
58044302
58044306
76057124
77692015
81963280
81956515
81956513
81956514
81956512
58044294
58044290
81950104
81950112
81947244
81947245
81947246
81947262
81971564
81971565
81932312
54287948
82006171
82006170
81930234
56698932
82018056
57544914
81938441
51850373
81938442
51850371
81959500
81993473
81984838
81984837
81984836
75812166
9626686
73671181
25014060
81993475
81993474
56377324
81931684
82023557
81950100
81950110
81963290
81959501
81993232
81963289
25014061
73671182
82055534
221245
130423
33468347
33468345
33468365
27368030
34596500
33468349
33468359
33468369
27316963
33468351
33468363
33468361
33468367
14328930
17129646
13540799
34733243
22901062
22901064
37963458
14328932
418951
221251
130420
130422
221253
221247
266812
6065683
28194241
28194239
28194237
28194235
19682832
464427
58004719
58004717
58004715
58004711
58004709
58004707
58004705
58004703
58004701
58004699
58004697
81995600
58004713
33331188
33331180
33331184
33331190
33331176
81925947
81995814
19071808
33331178
58044292
33468353
33331192
33331182
51093281
51093283
51093291
81950103
81950101
81950105
81950102
81950106
53680707
53680715
53680705
51093293
51093287
53680709
51093289
53680711
81933887
81933893
81933892
81933823
81933828
81933827
81933826
81933825
81933890
81933889
81933888
22597025
22597023
22597017
22597013
22597021

## Sheet: DENV1_E_2005
81943180
37788002
7329984
82006170
7329982
23451609
81948631
82006171
266812
221247
82001158
1334835
81933871
51093325
14290135
81962746
14290137
81962745
46562294
81943660
47231513
81942041
8927333
81971565
14195699
81971564
81933872
51093323
81933873
51093321
81933874
51093319
14328930
81963290
34733243
82023557
81933875
51093315
130423
221245
22597003
81950111
58044294
58044200
81932550
54402142
23451569
81948651
130422
221253
22597009
22597007
22597011
81950109
81950108
81950107
58044100
58044290
58044236
58044164
130421
221243
221241
82011488
23451581
81948645
23451585
81948643
81962747
14290133
81962749
14290129
81962748
14290131
23451591
81948640
23451601
81948635
23451593
23451587
23451629
23451619
81948642
81948639
81948626
81948621
464427
6065683
31339338
58004715
58004713
23451583
81948644
23451599
81948636
25808966
81947578
23451597
81948637
23451623
81948624
27656963
55275820
81932226
23451571
81948650
23451625
81948623
23451577
81948647
23451627
81948622
73760065
76160919
76160917
33468359
31339342
33468357
33468355
81973595
7340180
34591286
34591356
44976159
81940654
34591280
34591350
44976155
34591288
34591362
52839936
81940653
81940690
34591284
34591292
34591360
52839934
81940657
81940691
34591264
34591342
44976147
81940646
81940682
34591302
34591386
81943173
81940664
81940702
34591266
34591346
44976149
81940647
81940684
23451595
81948638
34591304
34591392
34591308
34591394
81943175
81940665
34591318
34591404
81943182
81940669
81940701
81933289
34591294
34591380
81943170
81940661
81940696
81933290
34591290
34591368
81943169
81940658
81940695
81933291
82001157
34591258
34591260
34591310
34591402
81943181
81940668
34591262
34591282
408339
24417514
24417516
24417518
23451621
23451579
81948646
81948625
81947262
81947246
81947245
81932312
54287948
34591352
44976157
81940655
81940692
81940707
34591312
34591400
81943179
81940667
81940703
34591278
34591332
34591418
81940641
81940681
81940715
81931633
34591268
34591364
52839940
81940656
81940693
81933293
34591314
34591398
81943177
81940666
81940704
34591316
34591396
81943176
34591340
44976151
24417520
81947244
81940645
81940671
81940705
81931634
34591320
34591406
81940635
81940672
81940706
81931636
34591338
34591424
81940644
81940683
81933288
34591390
81943174
81940663
81940700
34591330
34591416
81940640
81940678
81940717
34591336
34591422
81940642
81940679
81940716
34591296
34591382
81943171
81940662
23451617
81948627
81940699
81931630
34591324
34591410
81940637
81940674
34591328
34591414
81940639
81940677
81940708
34591358
52839932
81940652
81940688
81933292
34591322
34591408
81940636
81940673
81940713
34591326
34591412
81940638
81940676
81940714
81931635
34591334
34591420
81940643
81940680
81940718
34591366
23451615
81948628
52839938
34591378
81943168
81940651
81940687
81931631
34591348
44976153
34591376
81943167
81940648
81940685
81933294
81931632
34591370
52839942
81940649
81940686
81940689
34591372
52839944
81940650
81940659
81943172
34591388
34591384
37788014
37788018
37788016
1334834
37788004
37788022
37788000
23451613
81948629
82007129
28933416
37788008
37787998
37788020
37788024
37788012
37788026
37788028
37788010
6120133
81301743
53680735
81933813
81301842
81301513
81301509
81301507
81301503
81301534
81301538
81301519
81301521
81301505
81301738
81301731
81301917
81301844
81301850
81301827
81301852
81301860
81301858
81301856
81301429
81301718
81301706
81298795
81298781
81298789
81298783
54072668
81301493
81301463
81301928
81298807
81301467
81301477
81301483
81301487
81301854
81301837
48093752
81941926
81301862
81301696
81301450
81301444
81301461
81301439
81301435
58044228
58044156
58044302
58044292
58044224
58044196
58044188
58044150
58044128
58044270
58044288
58044282
58044260
58044256
58044252
58044250
58044242
81301934
81301953
81301735
81298793
81301848
81301767
81301800
81301955
81301432
81301532
81301517
81301495
81301481
31339336
81301798
81301689
81301721
81298801
81301465
77692015
81985532
58223368
81301937
81301778
81301943
81301804
81301904
81301920
81301981
81301694
81298803
81301475
81301491
31339344
81301499
81301469
81301758
81298787
81301497
58044246
81298797
81298785
81298791
81298810
81301479
81298805
81301427
81301884
81301914
81301747
81301458
31339324
58044262
81301448
81301776
81301760
81301957
81301691
81301972
81301959
81301833
81301824
81301831
81301740
81301765
81301909
81301983
81301900
81301911
81301536
81301515
81301511
81301810
58044230
81301471
81301489
81301525
81301846
37963458
82055534
31339348
81301839
81301829
81301814
81301816
81301948
81301762
81301704
81301906
81301818
81301712
81301925
81301806
81301977
81301970
81301967
81301931
81301727
81301453
81301501
81301529
81301527
47934187
81941914
58044300
58044180
58044138
58044126
58044306
58044144
58044120
58044210
58044280
58044276
58044220
58044218
58044198
58044186
58044134
81301783
81301964
81301710
81301822
81301812
47934189
81941913
47934191
81941912
47681468
81941987
81301864
81301874
81301892
81301702
81301878
58044172
58044248
58044168
58044264
81301792
81301790
81301802
81301866
81301880
81301424
81301882
81301456
81301835
58044258
58044160
81301771
58044114
58044142
81301870
58044286
76057124
58044240
81301876
81301820
58044176
81301808
31339350
31339320
31339326
31339330
53680737
81933812
81301888
81301473
81301523
81301708
58044178
81301894
47934183
81941916
81301872
47934185
81941915
58044148
81301896
81963280
81943665
81941933
81941911
81941910
81930234
81301890
81301886
81301868
81301796
81301788
81301446
58044266
58044244
58044234
58044204
58044202
58044174
58044158
58044124
58044116
56698932
14485524
31339334
31339346
46520117
46575863
47933667
47934193
47934195
47934181
81941917
58004719
28194241
81959501
17129646
81933814
53680733
23451607
81948632
509756
81936204
22596999
81950113
28927654
27316965
28927657
33468371
81950112
81950104
34591270
34591272
34591274
34591276
34591298
34591300
34591306
34591344
34591354
34591374
81940660
81940670
81940675
81940694
81940697
81940698
81940709
81940710
81940711
81940712
81943178
37788006
81301663
81948648
23451575
55275818
81932227
81298799
1854041
81984838
30387806
81993473
81993475
81993474
81984836
82018056
57544914
9626686
73671183
25014062
81984837
81948633
51850373
81938441
51555870
81938444
51555872
81938443
75812166
81959500
51850371
81938442
54402140
81932551
81948641
81950100
81950110
81948634
56377324
81931684
58044132
58044162
58044190
81301752
81301749
58044098
58044104
81941934
81948630
58044106
58044110
58044118
58044122
58044140
58044146
58044152
58044192
58044194
58044206
58044208
58044212
58044222
58044226
58044238
58044254
58044274
58044284
81301651
81963289
81301655
58044170
58044298
81301683
81301667
81301681
58044214
58044296
81301665
58044272
81301669
81301653
81301671
58044166
58044278
58044268
81301679
81301661
81301675
58044216
58044232
81941928
81941929
81941927
81301685
81301659
58044102
81301673
81919870
82003612
81943666
58044108
58044184
58044112
58044308
58044130
58044136
58044154
58044304
58044182
81301437
81995600
58004697
58004707
58004699
58004709
58004717
23451603
31339322
27368030
34596500
33468349
33468365
27316963
33468363
33468353
33468351
33468361
33468367
33468373
33468369
1854039
511851
1854037
130424
22901066
22901062
22901064
37703015
37703011
37703027
37703021
37703029
31339328
37703023
37703013
31339340
37703019
23451605
37703025
19682832
14328932
23451611
47933665
48093748
48093746
48093750
1945603
13540387
46520115
221251
130420
418951
23451589
17129648
31339332
33468345
28194239
58004705
58004703
58004701
28194237
28194235
23451573
58004711
81948649
81301657
33468347
37703017
6110586
81977200
81993232
13540799

## Sheet: DENV1_NS1_2005
33468353
33468349
221251
130423
221253
221245
130422
130420
81940659
34591376
33468351
418951
51093315
81933875
53680737
81933812
81950107
81950108
81950109
81950111
81950113
22596999
22597003
22597007
22597009
22597011
221247
266812
14290133
81962747
81940654
81940655
81940656
81940657
81940658
34591378
34591380
34591382
34591384
34591386
17129646
81959501
81982182
3873263
50401906
50401908
50401910
50401918
81983750
81983754
81983755
81983756
56698932
81930234
7546811
81974024
81983753
81983752
50401914
50401912
14485524
81963280
54072668
7546815
20135606
81952802
81974022
20147559
81995879
28927657
28927654
27316965
81983751
50401916
81950112
81950104
82023557
57544914
82018056
81959500
56377324
81931684
17129648
34733243
7546813
20135604
81952803
81974023
51850373
81938441
81932312
54287948
58044298
58044296
58044308
58044304
58044306
58044300
58044302
58044292
81929304
58223372
130424
22901066
22901064
22901062
1854039
1854037
511851
73671184
25014063
81984837
9626686
81993474
81993473
81993475
81984836
1854041
81984838
7329984
7329982
82006170
82006171
1334835
82001158
13540387
82003612
14328932
81963289
46575863
37963458
82055534
464427
6065683
14195699
8927333
81971564
81971565
1334834
82001157
27656963
24417520
24417518
24417516
81947246
81947245
81947244
14328930
81963290
58044290
58044294
81950100
81947262
81938442
51850371
75812166
76057124
38327268
24417514
27368030
30387806
81933289
81940643
52839932
81940671
81940686
81940702
81943167
34591358
34591260
34591324
34591390
34591418
44976157
34591290
81931633
81940638
81940650
81940666
81940682
81940701
81940718
34591356
34591258
34591322
34591388
34591412
44976155
34591292
81933290
81940644
52839940
81940673
81940688
81940704
33468347
33468345
81943169
34591362
34591264
34591328
34591394
34591420
34591280
81940660
81940670
81940675
81940694
81940697
81940698
81940709
81940710
81940711
81940712
34591306
34591344
81943178
34591270
34591272
34591274
34591276
34591298
34591300
34591354
34591374
81931632
81940637
81940652
81940663
81940679
33468367
81940693
81940713
81943176
34591372
34591312
34591338
34591404
44976149
81931631
81940636
81940651
81940662
81940678
81940692
81940708
81943175
34591370
34591310
34591336
34591402
44976147
81931634
81940639
52839934
81940667
81940683
81931635
81940640
52839936
81940668
81940684
81940695
81940714
33468365
81943177
34591346
34591314
34591340
34591406
81931636
81940641
52839938
81940669
81940685
81940696
81940715
81943179
34591348
34591316
34591342
34591408
44976151
34591284
81931630
81940635
81940649
81940664
81940680
81940699
81940716
81943181
34591350
34591318
34591302
34591410
44976153
34591288
33468363
33468361
33468359
33468357
33468355
33468369
81933288
81940642
81940653
81940672
81940687
81940703
81943168
34591360
34591262
34591326
34591392
34591416
34591278
34591294
81933291
81940645
52839942
81940674
81940689
81940705
81943170
34591364
34591266
34591330
34591396
34591422
34591282
81933292
81940646
81940661
81940677
81940691
33468373
34596500
27316963
81950110
81940707
81943172
34591368
34591308
34591334
34591400
34591424
34591286
34591296
44976159
34591414
81933293
81940647
52839944
81940676
81940690
81940706
81943171
34591366
34591268
34591332
34591398
34591304
34591320
34591352
81943182
81940717
81940700
81940681
81940665
81933294
81940648
81943180
33468371
28933416
37787998
37788000
37788002
37788004
37788006
37788008
37788010
37788012
37788018
37788020
37788022
37788024
37788026
37788028
37788016
81943173
51093325
81933871
53680733
81933814
77692015
53680735
81933813
82007129
51093321
81933873
51093319
81933874
51093323
81933872
6120133
37788014
81943174
81962748
14290131

## Sheet: DENV1_NS2a_2005
81991069
32364804
82006170
82006171
7329982
7329984
81991077
32364788
82001158
1334835
51850371
81938442
51850373
81938441
81931684
56377324
82023557
81952803
34733243
34733330
20135604
75812166
1854041
81984838
81959500
17129648
32364770
32364798
22901066
22901064
22901062
1854039
1854037
81984837
9626686
81993475
81993474
81993473
81984836
81991072
81991086
73671185
25014064
57544914
82018056
511851
130424
81963289
14328932
82065065
66968179
82055534
34733328
37963458
56698932
81930234
58044306
58044300
81963280
76057124
81995879
14485524
46575863
20147559
58044296
58044298
81991070
32364802
34733326
54072668
81952802
20135606
58044308
58044304
464427
6065683
58044292
58044302
81959501
17129646
32364806
32364784
13540387
81991079
81991068
82003612
81947262
24417514
81991083
32364776
81991082
32364778
81991087
32364768
81991071
32364800
27656963
33468371
81947244
24417520
81947245
24417518
81947246
81950104
81950112
24417516
27316965
28927654
28927657
81991075
81991080
32364782
32364792
81991088
32364766
81991067
81991076
81991081
81991085
81971565
81971564
8927333
14195699
32364772
32364780
32364790
32364808
81991073
32364796
34596500
81950100
81950110
27368030
27316963
33468369
33468373
81991084
32364774
58044294
58044290
54287948
81932312
82001157
1334834
81991074
81991078
32364786
32364794
81963290
14328930

## Sheet: DENV1_NS2b_2005
54072668
34733326
51850373
81938441
81991078
32364786
81991085
32364772
81991075
81991080
32364782
32364792
81991071
81991088
32364766
32364800
81947244
81947246
81947245
81947262
81950100
81950110
81991067
81991076
81991081
81991073
81991082
81991083
81991087
81971565
81971564
8927333
14195699
27368030
24417514
24417516
24417518
24417520
27656963
27316963
32364768
32364776
32364778
32364780
32364790
32364796
32364808
34596500
33468369
33468373
81950104
81950112
27316965
28927654
28927657
33468371
58044292
82055534
34733328
37963458
56698932
81930234
76057124
81963280
58044300
58044306
58044302
58044296
58044298
81963289
58044304
58044308
82003612
81991068
81991070
6065683
14328932
14485524
13540387
32364802
32364806
46575863
464427
51850371
81938442
56377324
81931684
81991069
81991077
32364788
32364804
81959501
17129646
81991079
32364784
82023557
75812166
81959500
17129648
34733243
34733330
81991086
32364770
9626686
81984837
81991072
81984836
81993473
81993474
81993475
73671186
81984838
57544914
82018056
25014065
1854037
1854039
1854041
22901062
22901064
22901066
32364798
58044294
81991084
58044290
81991074
82006170
82006171
7329982
7329984
32364774
32364794
54287948
81932312
81963290
14328930

## Sheet: DENV1_NS3_2005
254054
81936220
1407807
464427
6065683
51850373
81938441
82006170
7329984
82006171
7329982
58044304
54072668
56698932
81930234
58044300
58044306
81963280
76057124
58044292
58044302
14485524
46575863
13540387
82003612
58044308
58044296
58044298
81963289
14328932
37963458
82055534
57544914
82018056
81950100
27368030
34596500
33468369
33468373
81950110
27316963
14328930
81963290
81936193
488586
58044294
81950104
81950112
27316965
28927654
28927657
33468371
27656963
81947244
24417520
54287948
81932312
24417514
81947262
58044290
81971564
81947246
81947245
14195699
24417516
24417518
81936218
81936219
1407803
1407805
8927333
81971565
17129646
81959501
82023557
34733243
81959500
17129648
56377324
81931684
51850371
81938442
75812166
81984836
1854037
81984838
1854041
81993473
81993474
81993475
22901062
22901064
22901066
9626686
81984837
73671187
25014066
1854039

## Sheet: DENV1_NS4a_2005
37963458
82055534
81959500
17129648
82006170
7329984
56698932
81930234
76057124
58044296
58044298
81963289
82003612
58044304
58044308
14328932
13540387
46575863
58044300
58044306
54072668
6065683
464427
14485524
81963280
81963290
14328930
51850371
81938442
22901066
22901064
22901062
1854041
1854039
81984837
9626686
81993475
81993474
81993473
81984838
1854037
81984836
25014067
73671188
56377324
81931684
82023557
34733243
51850373
81938441
57544914
82018056
54287948
81932312
82006171
7329982
58044292
58044302
81947245
24417518
81971564
81971565
8927333
14195699
81947244
81947246
81950104
81950112
81947262
24417514
24417520
33468371
28927657
28927654
27316965
27656963
24417516
17129646
81959501
75812166
58044294
58044290
81950100
81950110
27368030
27316963
34596500
33468369
33468373
25014071
73671192

## Sheet: DENV1_NS4b_2005
57544914
82018056
81959501
17129646
81963290
14328930
81947262
24417514
81971564
81971565
8927333
14195699
81950100
81950110
27368030
27316963
34596500
33468369
33468373
6065683
464427
33468371
81950104
81950112
27316965
28927654
28927657
81947244
81947245
24417518
24417520
27656963
81947246
24417516
54287948
81932312
58044290
58044294
81959500
17129648
82023557
34733243
81984836
81993473
81993474
1854037
22901064
22901066
81993475
22901062
9626686
81984837
81984838
51850373
81938441
73671189
25014068
75812166
51850371
81938442
56377324
81931684
1854039
1854041
82006170
82006171
7329982
7329984
54072668
82055534
37963458
58044300
58044306
81963280
14485524
46575863
56698932
81930234
58044302
58044308
76057124
58044292
58044296
58044298
81963289
82003612
58044304
14328932
13540387

## Sheet: DENV1_NS5_2005
81969734
10197725
81969733
10197727
81963290
14328930
6065683
464427
34733243
82023557
37963458
82055534
30090039
54072668
81950110
27316963
33468373
81950100
27368030
34596500
33468369
81947262
24417514
81971564
81971565
8927333
14195699
27656963
81947245
24417518
81947244
24417520
81947246
24417516
33468371
81950112
28927654
81950104
27316965
28927657
54287948
81932312
58044290
58044294
81963289
14328932
81963280
14485524
58044300
58044306
82006170
82006171
7329982
7329984
46575863
76057124
56698932
81930234
58044298
81959501
17129646
58044296
82003612
13540387
58044292
58044302
58044304
58044308
56377324
81931684
51850373
81938441
51850371
81938442
75812166
81959500
17129648
81984836
1854037
9626686
81984837
81993473
81993474
81993475
73671190
25014069
1854039
22901062
22901064
22901066
81984838
1854041

[truncated: 70 more sheets: DENV1_C_2007, DENV1_prM_2007, DENV1_E_2007, DENV1_NS1_2007, DENV1_NS2a_2007, DENV1_NS2b_2007, DENV1_NS3_2007, DENV1_NS4a_2007, DENV1_NS4b_2007, DENV1_NS5_2007, DENV2_C_2005, DENV2_prM_2005, DENV2_E_2005, DENV2_NS1_2005, DENV2_NS2a_2005, DENV2_NS2b_2005, DENV2_NS3_2005, DENV2_NS4a_2005, DENV2_NS4b_2005, DENV2_NS5_2005 …]
